# Supplementary material for: Folding the unfoldable: using AlphaFold to explore spurious proteins
Source: Bioinform Adv. 2022 Jan 9;2(1):vbab043. doi: 10.1093/bioadv/vbab043 (PMC9710616; doi:10.1093/bioadv/vbab043)
Supplement: vbab043_Supplementary_Data [file vbab043_supplementary_data.zip]

Archive with 2 entries (2 files):
- Randomly_created_sequences.xlsx
- Supplementary.docx
