# Supplementary material for: Folding the unfoldable: using AlphaFold to explore spurious proteins
Source: Bioinform Adv. 2022 Jan 9;2(1):vbab043. doi: 10.1093/bioadv/vbab043 (PMC9710616; doi:10.1093/bioadv/vbab043)
Supplement: vbab043_Supplementary_Data [file vbab043_supplementary_data.zip › Randomly_created_sequences.xlsx]

## Sheet: Sheet1
Length	Sequence name	Sequence
20	20.1	CHLYNLETAASMCKGRSVIN
	20.2	CVPFEPNKMTVTTKWHLGWK
	20.3	VAGTDCNRSFNQMFNDHSIM
	20.4	GSHHWGFTQYGMHECCPNFM
	20.5	NHPPRRYEVVSWHYWAVWVV
30	30.1	DSSVADSWVSDELAQSSLSFAGVLIDWVSC
	30.2	RWGPAPQCQINRPITKAFMFIPPGRMSYKD
	30.3	CTQCPCGNDTAHQSELGIQKEHWGMRFLAN
	30.4	HHEKKYAEDVCTFYAPGRAGIDMPQKAVVN
	30.5	QYVNPRHWMQAILDWRIMCQEKHPVMAPWS
40	40.1	YRCPLKNACICDHPSHMTPIESFCLMVFRHIVTQVYWEEV
	40.2	IQNPDPNDWFIGIQKQGQPEFWKTKDKEMQIHPHKNHRIH
	40.3	RSHPQKCVQTQKDHCRQSIMECDKVQWQNYSHCLWLGHSS
	40.4	QIRAHTDYDKRADKHIKLFVEKPYSGWFDHCYYSYIKKTR
	40.5	NMIWWDHYKTYQNRHIKDEQFLKDTHPLLVITLFGEPDEP
50	50.1	NIDMDVEVWWINMEDEPRNVCCSLQPHELVKDTEQMAAHVLPTQSLVAYT
	50.2	YLLSEVGDRGGGPTLNCVNTNLCENDLYWFSLPIMMRTRGWNNVNIANQI
	50.3	GSMPFKNYWGAENFVDNYYEYGIFTNLINHATTWCLKKEKYENDMVDDIK
	50.4	YEPTLAHVSCQGVNWMHMIAVLRWSKMIDMVGITSKNYHTWTVNVRDEVG
	50.5	AGFKWCYTQHAWCNWSNSLQHNATKLKPVFHALKIKMSIYSFPGTCKKHC
60	60.1	DDANPKWHCWARQYPIFPGEYAKWYDMVYFEVCKFHMWDGNDDRNLTSYTHMCNFLWHLR
	60.2	WLVSFSYDGFAWEARHQFNFYSTYKVEKRWGGEMGCKTGHKHCWEADGTGKGSMGESEID
	60.3	EKWHYKRQSPLAYDRNKRCYGMTQPNFAEFRRMIGHLFGLWMVCKGMRLRVCNSFYVYVN
	60.4	DSEHPKRVFWQWVRIFHNLHQSICQYNWPWPFELCYGCAHAMKQGFNMFRRRTMNSCTSY
	60.5	QAMRCFMFGWCPSKFQAMDDEKDEVLRRRIICHAGPPRFDWRTWSKCHNWEYYLRIEGFV
70	70.1	CNLITELLAQLMAPPIREHRGMRYIIWNEFISVFGNDENCYWIKYHAESRLNGKRWDDKDYYEFVQKHSY
	70.2	GWKHAQMARTYISAKSESWGVIAELVGWTHTIHAAGFLQNEAPNDADNMEGKWVKGRPTKFIYFITYRHV
	70.3	TLFGGLCSHYHCEALYMCKCTPIGLAFILVYTYGEMKNGFSMMANLEISRQFSGVHEPMIQPCWTSKRDP
	70.4	IPANGQLIHGFNCTFHFDPESMPRQDCRGSEDQCADWCTQAQCYMECHRSKCALEEFCAQGPFFMYMAGP
	70.5	GAIWERYARECFRDSDWLVMIHFLICRMCWRSNQREGAQRWNWCDWGLDCQGNMHWMGYYQSRFMVTKPG
80	80.1	HRYKPMSEVVMQGVLQAGKHPMCVSTNHYEGKGHNLRGRTAVGIYIKEGPDEWQYWLEMEFSDANSGDDGRNQIADDACG
	80.2	PWFRQVKARPNYPWAIYSSKQEEEMQYRWNNIFPYGFPMYEIWFTTMRPEKAISECVGPTMPPQDYRERDGGWTIQDFYG
	80.3	HMEQLLPKSYFCVSGFFNYAYPMQGGFHPWYMGVWDHVLEIDMIRNILTDVETQDGVKKKIIQDWFCWLTWMPATHYYRI
	80.4	RMHHDSPGKCEGTLSYQMMCNMMHDMWAAMCAQVWRQHDWVYIKTEVGTNCGYFMPRARPPNKPHFFSTSHHHNIQSSMW
	80.5	SGMRHHLRRAAIPPCVRAWPEHTSRRLASLCDGEEKGVKKHMADPTLQNKFPCFPSRHFHKHPTSPQWWMRIMLLEYFLQ
90	90.1	SPESPETWNYMKKLDKSKKRISSFCPHVTECFIGMTTICDWWEEIENSGKRLDVWTSHVLTQEAYDMWRRESRLMKQKNTDDNAEQRVGD
	90.2	KPEMHGGEIKMGWYCLIEQIFAFSTHQSTFEGKQVSTPMEVTMVRLRRIWAIFPDMWCLHPNCEFWCKKTVWCQQRLVIRDMMSCQYHLE
	90.3	CIRLHYWKSLPKCMTFVLHYWKCEGGGDEGRWETLFLGEDWSKSTLYWNNKDKQLYCHWRKQDNCQVPGRWQGVKERFLNIRSYWPSEWG
	90.4	LVDLFTMIIYCDQCVNFMFIRRVCHLMCVFTCTWVWNYIDFEQKPLFGTMTMLDYIHWWKLLVYGAFYFGKLHWKLSAVRFAIHLPDQEG
	90.5	AVMVCSCENMMMRGDRRHGSPQMRSPGPCCNDHVGNRQHRQGYEANHYAGHRREIHVCRTKNHQVNQAFEYHCGMRSDMRFFFISYQQFF
100	100.1	SEMASYMKLDRCWMADAHIWNDTSYKDDYMHLVFKADDQSNQQYTQQQVAPNMLVAANWPEDAVRSQSNCGASDGIEVALELFVSARHMRYYGVGYMAAM
	100.2	RCTFRLWPFLKYSVNSQFVGVKLCHYWTICCVDIYNTIIDIYKATFRLVDKVMSWGGCFCPWICHCPHPGVITFPIKKLECARGRGWAYDFPMVWFCSYK
	100.3	STCKNQSWPAKCYYTQHDRKIGRKFKYFTYITENDMCLKEDCVGSGPRNTSSPLIHFEEDAQQLMQGHCPKMDRATQIHQPSCSKPYHNACRWIEHCCYR
	100.4	LEKNDGIVYKPYVCAHKDNKDNKMDYAEFRLKVHHYAALWEGWEPPLWSPYFKQYIMHEMHKACVDMRMKEKNPGTSCPQTRGATFVSEPTMFNWGKFSN
	100.5	NFSGQPQWYYFIRHYWDETMQGVRQRSPCEYPKHLVTILDNIMWAAHQGCDWANYIMWGVCSYCCYCLGGKIHWVNGFDNWIELVFPEQGGCGQETWHVT
120	120.1	MFHKMTAMIHGAPGFVLPKFQCNLGADNEKCGAWFVLSNKEEMWAGIIRHQIACQACVQYLVFFMCFEHLSHLNAHYYHTESKADITMCLGHRKLQWHLVYVRVNIWQHQVLPMDYPSSK
	120.2	YKEYQWRGKIDCHHFRFYLDLLHLQNGMFCYDARVKDDMFWILIPCMTGKSENTGAVVWLHSAARAAFVLIMGKWNDEGRMQSLCMLSDHAGSTLQQLPIFDEDRPEYRCGISFCQMDKM
	120.3	HTFLGISGIKGDEYPVYHCCCNKQAGYKMLHLIFWWKMLARWECHDNPIDGGQPGSDDFDDKIARTKEWREVTTNQCCREDEQICQLDGKPNQAVRMRLHTNRHHHAWFYTFIADLKTLY
	120.4	THFLDSWTQGYLCDILPVPEFNNMAMPNLYEFGFDAIYCLEKASNDDEGMYMKTSDRTQMEHFCEPPLQPKWMTVALCITATHGLECWYHANQLYQVLDTKCMCYNQPLPRTMHKWMLYV
	120.5	SAEGYVVSKAYWTFYNSEEIYLMIIVSDWQMHCNPRTYWMCGGEYGAIDIHYWQNFYSCYNHWDKYPWMCRTFENFTTERVGGLCRCIRVKKKHDFKYLYHKLWWWTKMDNKVCANGEEN
140	140.1	YNTHRGYPIVVQAKGCRGIKDYMEVDKYTWYAEDLPGRYEYIQFWAGRQMYFEFLAQNHVFMITFPQFEHVHRRNCYMDCFNKGMTWYTVWIRYCEYTMRGTIKQWLHQVQYTFFDGHMPQTPLTQHPDRCQANPWVLEF
	140.2	LMNSRLITLWMAITHAMTIQNMPVNPETIPIERNWYLQHTRFSMYLVIYHNKECRGSFDLYEVEHIVCYGVKAFWFDLGKFYPIGEGIFREIFNNDANYRKCGGVPHGNKQRNYLMCTWGEQEKFVAARFTEHHTEVDYE
	140.3	NAFKRRYKFVFMDWGHRCGPADDPPVMKWILPQELWYISIHFSCFMMARQNRASKNPCEHWCYHQTWIYQEDGVRKYMHTLHCLGFPWEGEQADVLENVEGLSYDMPSCVMLSEDMEKRPGTQRYPWEYAEILKLPRFTK
	140.4	GFYEAWIDATPGFVLTKCIPFQFHRQGFCKCSMLGRHNTLKDMTCLYHGQTEDIEIMAHEVTHSKYAYTPIMQNNDSPHDRAIRWATNTYYKWCNQSNEATKNIGQWCQNCETEKDWWSINFWNDHQRKDMKQKRFIVMW
	140.5	MLEHVMVRGHCNYEGNETKMWGTLTDANGFIMLNEGVQYSDTHFLDWIEGNGVASHNLMSTQGPQRCGIFTRNWNEASVCMWMVSGIDPLNFVSSEVIVMQWGEEDIDQKINVHTMSDHHRYFRGSKKFYSHEHAMSLIA
160	160.1	IWGFRPVWADGYIPSREWVQTSAALHWHSYQHCCFYVHDDISFPIHGAYFGYTWWIRRSYNKDWWKFRTCMWSQSETTSRPNTFFNPLKSPMICIQYQCYRIHIDGARKQYSVGLSPTMATFPDEFHHSFMCQIYWEDLWAIKFFLTVPSMAAHLFHIHY
	160.2	YNTQSNLPQDSNKTLHSWCAVSCRVAFGVYTRMLRQDTRFRQYFQIQQADRHLSDNNHLFKQVMKDDDWRYWFHRCVYKDGGHGYYYPFQCFIYDMNDNQYLIGFNEMADYQKCPKFEPWRCQNVVLALFYGSGMVIEWTITKCYMDWTMLFKNGFHCNN
	160.3	YSMTPCYQSCQNNVTYQYPEPNMMHHRSDQYQWSHEIISACMLEFFLMFCVSSSHYHEMEQNAMAYYEFWVGGPDIKNREMKIKPPREGLDSPFDRITFCITTSNMDKRVEGCVHGYHQVHMTYKNWLRELRPGVLDPAYYCINDKNVAVGANDMMIYIW
	160.4	ADFEKGTKPAYMQFSNFQEDAMTGSFNVTEHARAFRYCNYQSQYITCVTVQRLMRQYECRPSCAFQLGDHTPRFPFCMFLFHVLVCAKLPVNVYQSKWFAIVHLCQGQESQPNCENWSEEIWWDPPQGQFTTMFYGMDPMSCIIYSVRLPPHAVNDWEIM
	160.5	VIPSPWKDIAIVIKFYRMKRIDPAQFKGNAARMIMCTAMWANYQHKMPSMMDQLPHMWAFRKTVMCYLFIIHKPRDLQQAGSKWIPRWKMPVARRRHSADQDSLCTCQFRMEVVFYMGDPITYCSTQRCRATLKGSDSLMIMHYIPNFFGQWMFALTLCT
180	180.1	NWFDTYFEQTKQGIGHHILLMKKCHWQWQNYTMWIHMLWGKMRAKQMPQIQIKVMCVWICGMWNHETIPVEIAFAWAGDECLPIFQNKSEFMDQLWHYAWHVCVMQLENNKPWYRHANAMYCTQITGCLCMITFKKSYDGFPHWLTCEDYTHAPKMGATYDFWIGVWLETYSFRNFRVNM
	180.2	TAAGSIWSPLVDWHLFFINVVHHTPIIREDYTCTFSCMLMGYFINRGTFPAIRFSFHMPKHHTNDGSFCPSAPYWDLPRETASNEFRVTEPMHKWKRVMNSIKCCCPDYFMNYMFGKGLLRKVVALHWHQPQACRHRVCIAQANRLGGQENPDNRKPDKPLWHTHWEAKKMSFYRLEPVF
	180.3	QVANDQFAALMTYDHRRKSWYDKTPLAIIACYLTAPCQTRVHMWDPSHWKENNEVVFLMLFIICKDEQVFGLGIRQQYQWPNAWYWGGHPWCVWAMYLDNYWPDWMEAAMGKHMEKVCCAIKMFKEQYCRKEVVEDIGTERGSEWLEQCWRCHYHQCNIVVDEKCHLCWCDMDNEQRYAW
	180.4	KNNACDWEPPIWRLNSIYKASDMMGYIANGYMIGYAGNFTLYVPIWNLHSNTESHTTYSNPRECPFHTYSICIASWACHYDHENRCWVLMHECSPEPNWKWEILQRQGHCTRMSTHKQPKRDERQEFSPCHLFCCSKLSLVVRMADTCEYWARGHFSDHWAVDCTQTRRYFREMKDIYHL
	180.5	ALNYHTWWYCIKAIEPISTCDLQRLWWTCHIGTMPMTWIPADWRVFTMGVCRYFDPHNPLNATGGASHMIIHKCQCGDCDYVWKTPDAVYRGKARHRSRFCRKQECERHFVDEFKTFDPAPYGMCHTVTNTVIQNENDVHAKEDWHMVHIYPIPWWEIMEPWCNQWTWFPRYEQNECFIP
200	200.1	QCNGRVTHVEAYTWNMMFGILPGGHCEIMLKHPKRQQDGQVLVFGAYCSAWLKLCMIKRIMNSYGSIISMCGYHFHKEVNPCIPTQAIVYWRNLSHIVWMIFSWESKMTENNIPFTYVSWRNLIDWMGGKGTYSKEDGHITFDGTQFFNGFHLHFRLRVCAGWHVCELKRAVCMAVWEIEKPEFWTFVVCGYAAIEALVD
	200.2	HQQHNYCIQSTIQGYRRIWEPWGAAAFMFWLSKQINEAEDLQYDFHMHRTFNLMPFSRQDPNWEHITEITYKTSMHGKEFHVETVWQVMFVRQFHNDMYICEQIMARHTESKKQFSLSWWSLAFVRKAHLDQPHNQDDHFNVDKNCCNHREGYTWGKEDTDQVRCCIYMRLGYEACYLGPHMFNGCCIGDQAWWWDWCVN
	200.3	ADPEHATCKAMHPQGEFIQICWVFEYRGCVLPTNMIHWYTNPILISPIGLFYIAKDYVCKNQDMQYVCKYWPNNDGCVSRGNSQIMCANRFHGARQRARCAVVMMSLGEELRMPSGQSSLFKIWVDLAYYSLKRNQWYRWLGHFYLEYHVIECDKFPSWKHRKFMMLFHFKEKQRALWDIPIMWFINLNWRHRFSFWASL
	200.4	AEAMSCAMHRDCLLQFRLRCWDDLTTFYKMWMMHIARRKGTAACKLVKLYDGQCAFTYKEIQNNTYRVEGWCGNHDTMFRKLTSHRTFVQQPAVGMCACTVTYSVQIRWQQGWDYNMHQSVTRLTPWWIHALIHGNARVTPKHQMCRKMDVYLDMMGVMMGDPFGCYKHIIWAITLFFFTEHPWYSGQYCTLFVWYTLNC
	200.5	VEKQCYVDWTPRYSICLRMDMQCVQNLWGLHNKNMEKGSGETSMQCMRKKEMENIAVQHGDLNGSDFDCDDMMFLMKMYKPAVAPREVKQPFNRLHYSCNLFHARFGQTPPECYGATVCAVPKFFHWWKHCSQMMWLQASNGQQCPLIWKWFLHEQALGMNVTENENAVPRPHYNVQTACHIPTHCIYKNTLKELAPNVI
